# Supplementary material for: Comparative Transcriptome Analysis of Gene Expression Between Female and Monoecious Spinacia oleracea L
Source: Genes (Basel). 2024 Dec 27;16(1):24. doi: 10.3390/genes16010024 (PMC11764767; doi:10.3390/genes16010024)
Supplement: Supplementary file 1 [file genes-16-00024-s001.zip]

Archive with 5 entries (5 files):
- Figure S1.png
- Figure S2.png
- Figure S3.png
- Table S1.xlsx
- Table S2 data.xlsx
