# Supplementary material for: Comparative Transcriptome Analysis of Gene Expression Between Female and Monoecious Spinacia oleracea L
Source: Genes (Basel). 2024 Dec 27;16(1):24. doi: 10.3390/genes16010024 (PMC11764767; doi:10.3390/genes16010024)
Supplement: Supplementary file 1 [file genes-16-00024-s001.zip › Table S1.xlsx]

## Sheet: AllSample_GC_Q.stat_HtWDYj
#SampleID	ReadSum	BaseSum	GC(%)	N(%)	Q20(%)	Q30(%)	Uniq Mapped Reads	Mapped Reads	Total Reads
a1	23171717	6951515100	44.54	0	96.16	90.09	41,914,041 (90.44%)	43,152,999 (93.12%)	46343434
a2	22814089	6844226700	44.52	0	96.69	91.09	41,501,617 (90.96%)	42,707,336 (93.60%)	45628178
a3	20381795	6114538500	44.51	0	95.51	88.91	36,579,497 (89.74%)	37,602,444 (92.25%)	40763590
b1	22344422	6703326600	44.97	0	96.17	90.2	38,538,294 (86.24%)	39,722,356 (88.89%)	44688844
b2	23410473	7023141900	44.66	0	96.3	90.37	42,117,942 (89.96%)	43,398,932 (92.69%)	46820946
c1	19998779	5999633700	44.26	0	96.41	90.58	36,240,745 (90.61%)	37,303,253 (93.26%)	39997558
c2	20628927	6188678100	44.28	0	96.42	90.58	37,545,759 (91.00%)	38,658,515 (93.70%)	41257854
c3	20869161	6260748300	44.25	0	95.25	88.4	37,551,594 (89.97%)	38,664,122 (92.63%)	41738322
d1	21576482	6472944600	44.51	0	96.52	90.8	38,982,298 (90.34%)	40,251,123 (93.28%)	43152964
d2	21988319	6596495700	44.46	0	96.66	91.05	39,958,139 (90.86%)	41,227,927 (93.75%)	43976638
