# Supplementary material for: Comparative Transcriptome Analysis of Gene Expression Between Female and Monoecious Spinacia oleracea L
Source: Genes (Basel). 2024 Dec 27;16(1):24. doi: 10.3390/genes16010024 (PMC11764767; doi:10.3390/genes16010024)
Supplement: Supplementary file 1 [file genes-16-00024-s001.zip › Table S2 data.xlsx]

## Sheet: Sheet1
	Gene IDs	Primers Sequence
	SOV2g030600-F	TCGAGTGCCTACCGAAAACC
	SOV2g030600-R	AGCCAACTCTGTGTCTGAGC
	SOV6g032730-F	GCGGTGTGCAGCTAGAAAAG
	SOV6g032730-R	AACACCTTTCCTCGGGTCAC
	SOV3g046810-F	AACAAGGTCAACAGGCAGGT
	SOV3g046810-R	TTCCTCGGTGGGAGAAAACG
	SOV2g009980-F	CCGTCCACCAACTAAGACCC
	SOV2g009980-R	GCCCCGGTCAACTGTCATTA
